# Supplementary material for: Effects of Antioxidant Vitamins, Curry Consumption, and Heavy Metal Levels on Metabolic Syndrome with Comorbidities: A Korean Community-Based Cross-Sectional Study
Source: Antioxidants (Basel). 2021 May 19;10(5):808. doi: 10.3390/antiox10050808 (PMC8161368; doi:10.3390/antiox10050808)
Supplement: Supplementary file 1 [file antioxidants-10-00808-s001.zip]

Archive with 1 entries (1 files):
- antioxidants-1190761-supplementary.pdf
